# Supplementary material for: Post-Herpetic Anti-NMDAR Encephalitis in Denmark: Current Status and Future Challenges
Source: Biomedicines. 2024 Aug 27;12(9):1953. doi: 10.3390/biomedicines12091953 (PMC11429063; doi:10.3390/biomedicines12091953)
Supplement: Supplementary file 1 [file biomedicines-12-01953-s001.zip]

Archive with 1 entries (1 files):
- biomedicines-3105203-supplementary.pdf
